# Supplementary material for: Retroviral Replicating Vector Toca 511 (Vocimagene Amiretrorepvec) for Prodrug Activator Gene Therapy of Lung Cancer
Source: Cancers (Basel). 2022 Nov 25;14(23):5820. doi: 10.3390/cancers14235820 (PMC9736610; doi:10.3390/cancers14235820)
Supplement: Supplementary file 1 [file cancers-14-05820-s001.zip]

Archive with 1 entries (1 files):
- cancers-2044575-supplementary.pdf
